# Supplementary material for: Engineering and evaluation of FXa bypassing agents that restore hemostasis following Apixaban associated bleeding
Source: Nat Commun. 2024 May 9;15:3912. doi: 10.1038/s41467-024-48278-1 (PMC11082157; doi:10.1038/s41467-024-48278-1)
Supplement: Supplementary file 4 — Source Data [file 41467_2024_48278_MOESM4_ESM.xlsx]

## Sheet: Fig. 2
	Fig. 2a
	FXa (µg/mL)	Rate (OD/min)			FXa (µg/mL)	Rate (OD/min)			FXa (µg/mL)	Rate (OD/min)
		FXa				RDR2_2				HI_8
	1	0.38236	0.37691	0.384					10	0.34964	0.34036	0.35236
	0.33333	0.17455	0.18164	0.17945	33.3333	0.29564	0.29236	0.33327	3.33333	0.19091	0.19909	0.21382
	0.11111	0.06818	0.07636	0.072	11.1111	0.13909	0.14455	0.174	1.11111	0.09164	0.08291	0.09055
	0.03704	0.02509	0.02618	0.024	3.7037	0.05291	0.05836	0.07091	0.37037	0.03109	0.02945	0.03273
	0.01235	0.00982	0.00927	0.01036	1.23457	0.01909	0.02291	0.03109	0.12346	0.01309	0.01036	0.012
	0.00412	0.00382	0.00436	0.00436	0.41152	0.00818	0.01091	0.01364	0.04115	0.00709	0.00382	0.00545
	0.00137	0.00109	0.00273	0.00109	0.13717	0.00164	0.00545	0.00545	0.01372	0.00273	0.00164	0.00164
	0	0.00164	0.00109	0.000545455	0	0	0	0	0	0	8.25786e-17	0
	Fig. 2b
	FX		RDR2_2		HI_8
	aPTT (U/mg)	PT (U/mg)	aPTT (U/mg)	PT (U/mg)	aPTT (U/mg)	PT (U/mg)
	6.88567	38.2517	1.29046	4.57396	0.00206	0.37708
	8.97428	58.7207	1.64352	6.59297	0.00462	0.57746
	7.57528	54.2682	2.20228	6.93017	0.00699	0.51883
	6.32665	39.2843	1.57456	5.99216	0.0035	0.40429
	Fig. 2c											Fig. 2c Fitted Curves
	Apixaban (nM)	Vi/Vo										Apixaban (nM)	Vi/Vo	Apixaban (nM)	Vi/Vo	Apixaban (nM)	Vi/Vo
		FXa			RDR2_2			HI_8					FXa		RDR2_2		HI_8
	255960	-3.80389e-16	-0.00392	-0.00389	-1.26074e-14			-2.22644e-15	0	0		0	1.00001	0.2441	1.0035	0.2441	1.00346
	63990	0	0	0		-1.37631e-14	-1.5152e-14	0	-2.75262e-15	1.4282e-15		0.2441	0.95339	0.97641	1.00061	0.97641	0.99743
	15997.5	-3.80389e-16	0	0	0	0	0.30025	0	-2.75262e-15	0		0.25021	0.95208	3.90564	0.9922	3.90564	0.97744
	3999.37	0.00503	-5.93706e-16	-5.8909e-16	0.16655	0.27273	0.20017	0.05882	0.05455	0.0566		0.50042	0.89748	15.6226	0.96828	15.6226	0.91506
	999.843	-0.00251	-5.93706e-16	0	0.41638	0.45455	0.70058	0.19118	0.18182	0.22641		0.75063	0.84427	62.4902	0.90404	16.2574	0.91211
	249.961	0.00503	0.00784	0.01167	0.83276	0.72727	0.70058	0.42648	0.45455	0.47168		0.97641	0.79893	64.2979	0.90201	32.2706	0.84625
	62.4902	0.03015	0.03529	0.03891	0.91603	0.81818	1.00083	0.76472	0.76364	0.77356		1.00084	0.7942	128.352	0.84033	48.2839	0.79229
	15.6226	0.10553	0.12549	0.13619	1.08258	0.90909	0.80067	0.89708	0.90909	0.90563		1.25106	0.74779	192.405	0.7919	62.4902	0.75126
	3.90564	0.60302	0.35294	0.4358	1.24913	0.90909	0.80067	0.95591	0.96364	1.01884		1.50127	0.70507	249.961	0.75535	64.2971	0.74641
	0.97641	0.92211	0.77255	0.78211	0.99931	0.90909	1.201	0.95591	1.01818	0.9811		1.75148	0.66588	256.459	0.75154	80.3104	0.70659
	0.2441	1.00252	0.92157	0.98834	0.99931	1	1.00083	0.95591	1.01818	1.07544		2.00169	0.62996	320.513	0.71685	96.3237	0.6715
	0	1	1.00001	1.00001	0.99931	1	1.00083	1.00002	1	0.99997		2.2519	0.59703	384.567	0.68642	112.337	0.64023
												2.50211	0.56681	448.621	0.65934	128.35	0.61214
												2.75232	0.53904	512.674	0.63498	144.363	0.5867
												3.00253	0.51349	576.728	0.61287	160.377	0.56353
												3.25274	0.48992	640.782	0.59266	176.39	0.5423
												3.50295	0.46814	704.836	0.57407	192.403	0.52277
												3.75317	0.44799	768.889	0.5569	208.416	0.50473
												3.90564	0.43643	832.943	0.54095	224.43	0.48799
												4.00338	0.42929	896.997	0.52608	240.443	0.47242
												4.25359	0.41191	961.051	0.51218	249.961	0.46367
												4.5038	0.39574	999.843	0.50419	256.456	0.45789
												4.75401	0.38065	1025.1	0.49914	272.47	0.44429
												5.00422	0.36654	1089.16	0.48688	288.483	0.43153
												5.25443	0.35334	1153.21	0.47531	304.496	0.41953
												5.50464	0.34097	1217.27	0.46437	320.509	0.40822
												5.75485	0.32935	1281.32	0.45401	336.523	0.39754
												6.00506	0.31842	1345.37	0.44418	352.536	0.38744
												6.25528	0.30812	1409.43	0.43483	368.549	0.37786
												6.50549	0.29841	1473.48	0.42593	384.562	0.36878
												6.7557	0.28923	1537.53	0.41744	400.576	0.36013
												7.00591	0.28056	1601.59	0.40933	416.589	0.35191
												7.25612	0.27234	1665.64	0.40157	432.602	0.34407
												7.50633	0.26455	1729.7	0.39413	448.615	0.33658
												7.75654	0.25716	1793.75	0.38701	464.629	0.32943
												8.00675	0.25013	1857.8	0.38017	480.642	0.32258
												8.25696	0.24345	1921.86	0.3736	496.655	0.31603
												8.50717	0.23709	1985.91	0.36727	512.668	0.30974
												8.75739	0.23102	2049.96	0.36119	528.682	0.30371
												9.0076	0.22523	2114.02	0.35532	544.695	0.29791
												9.25781	0.2197	2178.07	0.34966	560.708	0.29234
												9.50802	0.21442	2242.13	0.3442	576.721	0.28698
												9.75823	0.20936	2306.18	0.33892	592.735	0.28182
												10.0084	0.20452	2370.23	0.33382	608.748	0.27684
												10.2586	0.19988	2434.29	0.32888	624.761	0.27204
												10.5089	0.19544	2498.34	0.3241	640.774	0.26741
												10.7591	0.19117	2562.39	0.31947	656.788	0.26293
												11.0093	0.18707	2626.45	0.31499	672.801	0.25861
												11.2595	0.18313	2690.5	0.31064	688.814	0.25443
												11.5097	0.17934	2754.56	0.30641	704.828	0.25038
												11.7599	0.17569	2818.61	0.30231	720.841	0.24646
												12.0101	0.17218	2882.66	0.29833	736.854	0.24266
												12.2603	0.1688	2946.72	0.29445	752.867	0.23898
												12.5106	0.16554	3010.77	0.29069	768.881	0.23541
												12.7608	0.16239	3074.83	0.28702	784.894	0.23194
												13.011	0.15935	3138.88	0.28345	800.907	0.22858
												13.2612	0.15642	3202.93	0.27998	816.92	0.22531
												13.5114	0.15359	3266.99	0.2766	832.934	0.22214
												13.7616	0.15085	3331.04	0.2733	848.947	0.21905
												14.0118	0.1482	3395.09	0.27008	864.96	0.21605
												14.262	0.14563	3459.15	0.26694	880.973	0.21313
												14.5122	0.14315	3523.2	0.26388	896.987	0.21028
												14.7624	0.14075	3587.26	0.26089	913	0.20752
												15.0127	0.13842	3651.31	0.25798	929.013	0.20482
												15.2629	0.13616	3715.36	0.25512	945.026	0.20219
												15.5131	0.13397	3779.42	0.25234	961.04	0.19963
												15.6226	0.13303	3843.47	0.24962	977.053	0.19713
												15.7633	0.13184	3907.52	0.24696	993.066	0.19469
												16.0135	0.12978	3971.58	0.24435	999.843	0.19367
												16.2637	0.12778	3999.37	0.24324	1009.08	0.19231
												16.5139	0.12583	4035.63	0.2418	1025.09	0.18999
												16.7641	0.12394	4099.69	0.23931	1041.11	0.18772
												17.0144	0.1221	4163.74	0.23687	1057.12	0.1855
												17.2646	0.12031	4227.79	0.23448	1073.13	0.18334
												17.5148	0.11858	4291.85	0.23214	1089.15	0.18122
												17.765	0.11688	4355.9	0.22985	1105.16	0.17915
												18.0152	0.11524	4419.95	0.2276	1121.17	0.17713
												18.2654	0.11363	4484.01	0.2254	1137.19	0.17515
												18.5156	0.11207	4548.06	0.22324	1153.2	0.17322
												18.7658	0.11055	4612.12	0.22113	1169.21	0.17132
												19.016	0.10907	4676.17	0.21905	1185.23	0.16947
												19.2662	0.10762	4740.22	0.21701	1201.24	0.16765
												19.5165	0.10621	4804.28	0.21501	1217.25	0.16587
												19.7667	0.10484	4868.33	0.21305	1233.27	0.16413
												20.0169	0.1035	4932.38	0.21112	1249.28	0.16242
												20.2671	0.10219	4996.44	0.20923	1265.29	0.16075
												20.5173	0.10091	5060.49	0.20738	1281.3	0.15911
												20.7675	0.09966	5124.55	0.20555	1297.32	0.1575
												21.0177	0.09844	5188.6	0.20376	1313.33	0.15592
												21.2679	0.09725	5252.65	0.202	1329.34	0.15437
												21.5181	0.09608	5316.71	0.20027	1345.36	0.15285
												21.7684	0.09495	5380.76	0.19856	1361.37	0.15136
												22.0186	0.09383	5444.81	0.19689	1377.38	0.1499
												22.2688	0.09275	5508.87	0.19525	1393.4	0.14847
												22.519	0.09168	5572.92	0.19363	1409.41	0.14706
												22.7692	0.09064	5636.98	0.19204	1425.42	0.14567
												23.0194	0.08962	5701.03	0.19047	1441.44	0.14431
												23.2696	0.08863	5765.08	0.18893	1457.45	0.14298
												23.5198	0.08765	5829.14	0.18741	1473.46	0.14167
												23.7701	0.0867	5893.19	0.18592	1489.48	0.14038
												24.0203	0.08576	5957.24	0.18445	1505.49	0.13911
												24.2705	0.08484	6021.3	0.18301	1521.5	0.13786
												24.5207	0.08395	6085.35	0.18158	1537.52	0.13664
												24.7709	0.08307	6149.41	0.18018	1553.53	0.13543
												25.0211	0.0822	6213.46	0.1788	1569.54	0.13425
												25.2713	0.08136	6277.51	0.17744	1585.56	0.13308
												25.5215	0.08053	6341.57	0.17609	1601.57	0.13194
												25.7717	0.07972	6405.62	0.17477	1617.58	0.13081
												26.0219	0.07892	6469.68	0.17347	1633.6	0.1297
												26.2722	0.07814	6533.73	0.17219	1649.61	0.12861
												26.5224	0.07737	6597.78	0.17092	1665.62	0.12753
												26.7726	0.07662	6661.84	0.16967	1681.64	0.12647
												27.0228	0.07588	6725.89	0.16844	1697.65	0.12543
												27.273	0.07516	6789.94	0.16723	1713.66	0.1244
												27.5232	0.07445	6854	0.16604	1729.68	0.12339
												27.7734	0.07375	6918.05	0.16486	1745.69	0.1224
												28.0236	0.07306	6982.11	0.16369	1761.7	0.12142
												28.2738	0.07239	7046.16	0.16254	1777.72	0.12045
												28.524	0.07173	7110.21	0.16141	1793.73	0.1195
												28.7743	0.07107	7174.27	0.16029	1809.74	0.11856
												29.0245	0.07044	7238.32	0.15919	1825.76	0.11764
												29.2747	0.06981	7302.37	0.1581	1841.77	0.11672
												29.5249	0.06919	7366.43	0.15703	1857.78	0.11583
												29.7751	0.06858	7430.48	0.15597	1873.8	0.11494
												30.0253	0.06799	7494.54	0.15492	1889.81	0.11407
												30.2755	0.0674	7558.59	0.15389	1905.82	0.11321
												30.5257	0.06683	7622.64	0.15286	1921.84	0.11236
												30.776	0.06626	7686.7	0.15186	1937.85	0.11152
												31.0262	0.0657	7750.75	0.15086	1953.86	0.11069
												31.2764	0.06515	7814.8	0.14988	1969.88	0.10988
												31.5266	0.06461	7878.86	0.14891	1985.89	0.10907
												31.7768	0.06408	7942.91	0.14795	2001.9	0.10828
												32.027	0.06356	8006.97	0.147	2017.91	0.1075
												32.2772	0.06304	8071.02	0.14606	2033.93	0.10672
												32.5274	0.06254	8135.07	0.14514	2049.94	0.10596
												32.7776	0.06204	8199.13	0.14422	2065.95	0.10521
												33.0279	0.06155	8263.18	0.14332	2081.97	0.10447
												33.2781	0.06107	8327.23	0.14242	2097.98	0.10373
												33.5283	0.06059	8391.29	0.14154	2113.99	0.10301
												33.7785	0.06012	8455.34	0.14067	2130.01	0.10229
												34.0287	0.05966	8519.4	0.1398	2146.02	0.10159
												34.2789	0.05921	8583.45	0.13895	2162.03	0.10089
												34.5291	0.05876	8647.5	0.13811	2178.05	0.1002
												34.7793	0.05832	8711.56	0.13727	2194.06	0.09952
												35.0295	0.05788	8775.61	0.13645	2210.07	0.09885
												35.2797	0.05745	8839.66	0.13563	2226.09	0.09818
												35.53	0.05703	8903.72	0.13482	2242.1	0.09753
												35.7802	0.05661	8967.77	0.13403	2258.11	0.09688
												36.0304	0.0562	9031.83	0.13324	2274.13	0.09624
												36.2806	0.0558	9095.88	0.13245	2290.14	0.09561
												36.5308	0.0554	9159.93	0.13168	2306.15	0.09498
												36.781	0.05501	9223.99	0.13092	2322.17	0.09436
												37.0312	0.05462	9288.04	0.13016	2338.18	0.09375
												37.2814	0.05424	9352.09	0.12941	2354.19	0.09315
												37.5316	0.05386	9416.15	0.12867	2370.21	0.09255
												37.7819	0.05349	9480.2	0.12794	2386.22	0.09196
												38.0321	0.05312	9544.26	0.12721	2402.23	0.09138
												38.2823	0.05276	9608.31	0.12649	2418.25	0.0908
												38.5325	0.0524	9672.36	0.12578	2434.26	0.09023
												38.7827	0.05205	9736.42	0.12508	2450.27	0.08966
												39.0329	0.0517	9800.47	0.12438	2466.29	0.0891
												39.2831	0.05136	9864.52	0.12369	2482.3	0.08855
												39.5333	0.05102	9928.58	0.12301	2498.31	0.08801
												39.7835	0.05069	9992.63	0.12233	2514.33	0.08747
												40.0338	0.05036	10056.7	0.12166	2530.34	0.08693
												40.284	0.05003	10120.7	0.121	2546.35	0.0864
												40.5342	0.04971	10184.8	0.12035	2562.37	0.08588
												40.7844	0.04939	10248.8	0.11969	2578.38	0.08536
												41.0346	0.04908	10312.9	0.11905	2594.39	0.08485
												41.2848	0.04877	10377	0.11841	2610.41	0.08434
												41.535	0.04847	10441	0.11778	2626.42	0.08384
												41.7852	0.04817	10505.1	0.11716	2642.43	0.08335
												42.0354	0.04787	10569.1	0.11654	2658.45	0.08285
												42.2857	0.04757	10633.2	0.11592	2674.46	0.08237
												42.5359	0.04728	10697.2	0.11531	2690.47	0.08189
												42.7861	0.047	10761.3	0.11471	2706.49	0.08141
												43.0363	0.04671	10825.3	0.11411	2722.5	0.08094
												43.2865	0.04643	10889.4	0.11352	2738.51	0.08047
												43.5367	0.04615	10953.4	0.11293	2754.52	0.08001
												43.7869	0.04588	11017.5	0.11235	2770.54	0.07955
												44.0371	0.04561	11081.5	0.11178	2786.55	0.0791
												44.2874	0.04534	11145.6	0.11121	2802.56	0.07865
												44.5376	0.04508	11209.7	0.11064	2818.58	0.07821
												44.7878	0.04482	11273.7	0.11008	2834.59	0.07777
												45.038	0.04456	11337.8	0.10953	2850.6	0.07733
												45.2882	0.04431	11401.8	0.10897	2866.62	0.0769
												45.5384	0.04405	11465.9	0.10843	2882.63	0.07647
												45.7886	0.0438	11529.9	0.10789	2898.64	0.07605
												46.0388	0.04356	11594	0.10735	2914.66	0.07563
												46.289	0.04331	11658	0.10682	2930.67	0.07521
												46.5393	0.04307	11722.1	0.10629	2946.68	0.0748
												46.7895	0.04284	11786.1	0.10577	2962.7	0.07439
												47.0397	0.0426	11850.2	0.10525	2978.71	0.07399
												47.2899	0.04237	11914.2	0.10474	2994.72	0.07359
												47.5401	0.04214	11978.3	0.10423	3010.74	0.07319
												47.7903	0.04191	12042.4	0.10372	3026.75	0.0728
												48.0405	0.04168	12106.4	0.10322	3042.76	0.07241
												48.2907	0.04146	12170.5	0.10272	3058.78	0.07202
												48.5409	0.04124	12234.5	0.10223	3074.79	0.07164
												48.7912	0.04102	12298.6	0.10174	3090.8	0.07126
												49.0414	0.04081	12362.6	0.10125	3106.82	0.07089
												49.2916	0.04059	12426.7	0.10077	3122.83	0.07051
												49.5418	0.04038	12490.7	0.1003	3138.84	0.07015
												49.792	0.04017	12554.8	0.09982	3154.86	0.06978
												50.0422	0.03997	12618.8	0.09935	3170.87	0.06942
												50.2924	0.03976	12682.9	0.09889	3186.88	0.06906
												50.5426	0.03956	12746.9	0.09842	3202.9	0.0687
												50.7928	0.03936	12811	0.09796	3218.91	0.06835
												51.043	0.03916	12875.1	0.09751	3234.92	0.068
												51.2933	0.03896	12939.1	0.09706	3250.94	0.06765
												51.5435	0.03877	13003.2	0.09661	3266.95	0.06731
												51.7937	0.03858	13067.2	0.09617	3282.96	0.06696
												52.0439	0.03839	13131.3	0.09572	3298.98	0.06663
												52.2941	0.0382	13195.3	0.09529	3314.99	0.06629
												52.5443	0.03801	13259.4	0.09485	3331	0.06596
												52.7945	0.03783	13323.4	0.09442	3347.02	0.06563
												53.0447	0.03764	13387.5	0.09399	3363.03	0.0653
												53.2949	0.03746	13451.5	0.09357	3379.04	0.06498
												53.5451	0.03728	13515.6	0.09315	3395.06	0.06465
												53.7954	0.0371	13579.6	0.09273	3411.07	0.06433
												54.0456	0.03693	13643.7	0.09231	3427.08	0.06402
												54.2958	0.03675	13707.8	0.0919	3443.09	0.0637
												54.546	0.03658	13771.8	0.09149	3459.11	0.06339
												54.7962	0.03641	13835.9	0.09109	3475.12	0.06308
												55.0464	0.03624	13899.9	0.09068	3491.13	0.06278
												55.2966	0.03607	13964	0.09028	3507.15	0.06247
												55.5468	0.03591	14028	0.08989	3523.16	0.06217
												55.797	0.03574	14092.1	0.08949	3539.17	0.06187
												56.0473	0.03558	14156.1	0.0891	3555.19	0.06157
												56.2975	0.03542	14220.2	0.08871	3571.2	0.06128
												56.5477	0.03526	14284.2	0.08833	3587.21	0.06099
												56.7979	0.0351	14348.3	0.08794	3603.23	0.0607
												57.0481	0.03494	14412.3	0.08756	3619.24	0.06041
												57.2983	0.03479	14476.4	0.08718	3635.25	0.06012
												57.5485	0.03464	14540.5	0.08681	3651.27	0.05984
												57.7987	0.03448	14604.5	0.08644	3667.28	0.05956
												58.0489	0.03433	14668.6	0.08607	3683.29	0.05928
												58.2992	0.03418	14732.6	0.0857	3699.31	0.059
												58.5494	0.03403	14796.7	0.08534	3715.32	0.05872
												58.7996	0.03389	14860.7	0.08497	3731.33	0.05845
												59.0498	0.03374	14924.8	0.08461	3747.35	0.05818
												59.3	0.0336	14988.8	0.08426	3763.36	0.05791
												59.5502	0.03345	15052.9	0.0839	3779.37	0.05764
												59.8004	0.03331	15116.9	0.08355	3795.39	0.05738
												60.0506	0.03317	15181	0.0832	3811.4	0.05712
												60.3008	0.03303	15245	0.08285	3827.41	0.05686
												60.5511	0.03289	15309.1	0.0825	3843.43	0.0566
												60.8013	0.03275	15373.1	0.08216	3859.44	0.05634
												61.0515	0.03262	15437.2	0.08182	3875.45	0.05608
												61.3017	0.03248	15501.3	0.08148	3891.47	0.05583
												61.5519	0.03235	15565.3	0.08115	3907.48	0.05558
												61.8021	0.03222	15629.4	0.08081	3923.49	0.05533
												62.0523	0.03209	15693.4	0.08048	3939.51	0.05508
												62.3025	0.03196	15757.5	0.08015	3955.52	0.05483
												62.4902	0.03186	15821.5	0.07982	3971.53	0.05459
												62.5528	0.03183	15885.6	0.0795	3987.55	0.05435
												62.803	0.0317	15949.6	0.07917	3999.37	0.05417
												63.0532	0.03157	15997.5	0.07893	4003.56	0.0541
												63.3034	0.03145	16013.7	0.07885	4019.57	0.05386
												63.5536	0.03132	16077.7	0.07853	4035.59	0.05363
												63.8038	0.0312	16141.8	0.07821	4051.6	0.05339
												64.054	0.03107	16205.8	0.0779	4067.61	0.05316
												64.3042	0.03095	16269.9	0.07759	4083.63	0.05292
												64.5544	0.03083	16334	0.07727	4099.64	0.05269
												64.8046	0.03071	16398	0.07697	4115.65	0.05246
												65.0549	0.03059	16462.1	0.07666	4131.67	0.05223
												65.3051	0.03048	16526.1	0.07635	4147.68	0.05201
												65.5553	0.03036	16590.2	0.07605	4163.69	0.05178
												65.8055	0.03024	16654.2	0.07575	4179.7	0.05156
												66.0557	0.03013	16718.3	0.07545	4195.72	0.05134
												66.3059	0.03001	16782.3	0.07515	4211.73	0.05111
												66.5561	0.0299	16846.4	0.07485	4227.74	0.0509
												66.8063	0.02979	16910.4	0.07456	4243.76	0.05068
												67.0566	0.02968	16974.5	0.07427	4259.77	0.05046
												67.3068	0.02957	17038.5	0.07397	4275.78	0.05025
												67.557	0.02946	17102.6	0.07369	4291.8	0.05003
												67.8072	0.02935	17166.7	0.0734	4307.81	0.04982
												68.0574	0.02924	17230.7	0.07311	4323.82	0.04961
												68.3076	0.02913	17294.8	0.07283	4339.84	0.0494
												68.5578	0.02903	17358.8	0.07255	4355.85	0.04919
												68.808	0.02892	17422.9	0.07227	4371.86	0.04899
												69.0582	0.02882	17486.9	0.07199	4387.88	0.04878
												69.3084	0.02871	17551	0.07171	4403.89	0.04858
												69.5587	0.02861	17615	0.07143	4419.9	0.04837
												69.8089	0.02851	17679.1	0.07116	4435.92	0.04817
												70.0591	0.02841	17743.1	0.07089	4451.93	0.04797
												70.3093	0.0283	17807.2	0.07062	4467.94	0.04777
												70.5595	0.0282	17871.2	0.07035	4483.96	0.04758
												70.8097	0.02811	17935.3	0.07008	4499.97	0.04738
												71.0599	0.02801	17999.4	0.06981	4515.98	0.04719
												71.3101	0.02791	18063.4	0.06955	4532	0.04699
												71.5603	0.02781	18127.5	0.06929	4548.01	0.0468
												71.8106	0.02772	18191.5	0.06902	4564.02	0.04661
												72.0608	0.02762	18255.6	0.06876	4580.04	0.04642
												72.311	0.02753	18319.6	0.06851	4596.05	0.04623
												72.5612	0.02743	18383.7	0.06825	4612.06	0.04604
												72.8114	0.02734	18447.7	0.06799	4628.08	0.04585
												73.0616	0.02724	18511.8	0.06774	4644.09	0.04567
												73.3118	0.02715	18575.8	0.06749	4660.1	0.04548
												73.562	0.02706	18639.9	0.06723	4676.12	0.0453
												73.8123	0.02697	18703.9	0.06698	4692.13	0.04512
												74.0625	0.02688	18768	0.06674	4708.14	0.04494
												74.3127	0.02679	18832.1	0.06649	4724.16	0.04476
												74.5629	0.0267	18896.1	0.06624	4740.17	0.04458
												74.8131	0.02661	18960.2	0.066	4756.18	0.0444
												75.0633	0.02653	19024.2	0.06575	4772.2	0.04422
												75.3135	0.02644	19088.3	0.06551	4788.21	0.04405
												75.5637	0.02635	19152.3	0.06527	4804.22	0.04387
												75.8139	0.02627	19216.4	0.06503	4820.24	0.0437
												76.0641	0.02618	19280.4	0.06479	4836.25	0.04353
												76.3144	0.0261	19344.5	0.06456	4852.26	0.04335
												76.5646	0.02601	19408.5	0.06432	4868.28	0.04318
												76.8148	0.02593	19472.6	0.06409	4884.29	0.04301
												77.065	0.02585	19536.6	0.06385	4900.3	0.04284
												77.3152	0.02576	19600.7	0.06362	4916.31	0.04268
												77.5654	0.02568	19664.8	0.06339	4932.33	0.04251
												77.8156	0.0256	19728.8	0.06316	4948.34	0.04234
												78.0658	0.02552	19792.9	0.06293	4964.35	0.04218
												78.316	0.02544	19856.9	0.06271	4980.37	0.04201
												78.5662	0.02536	19921	0.06248	4996.38	0.04185
												78.8165	0.02528	19985	0.06226	5012.39	0.04169
												79.0667	0.0252	20049.1	0.06203	5028.41	0.04153
												79.3169	0.02513	20113.1	0.06181	5044.42	0.04137
												79.5671	0.02505	20177.2	0.06159	5060.43	0.04121
												79.8173	0.02497	20241.2	0.06137	5076.45	0.04105
												80.0675	0.0249	20305.3	0.06115	5092.46	0.04089
												80.3177	0.02482	20369.3	0.06093	5108.47	0.04074
												80.5679	0.02474	20433.4	0.06072	5124.49	0.04058
												80.8182	0.02467	20497.5	0.0605	5140.5	0.04043
												81.0684	0.0246	20561.5	0.06029	5156.51	0.04027
												81.3186	0.02452	20625.6	0.06008	5172.53	0.04012
												81.5688	0.02445	20689.6	0.05986	5188.54	0.03997
												81.819	0.02438	20753.7	0.05965	5204.55	0.03981
												82.0692	0.0243	20817.7	0.05944	5220.57	0.03966
												82.3194	0.02423	20881.8	0.05923	5236.58	0.03951
												82.5696	0.02416	20945.8	0.05903	5252.59	0.03936
												82.8198	0.02409	21009.9	0.05882	5268.61	0.03922
												83.07	0.02402	21073.9	0.05861	5284.62	0.03907
												83.3203	0.02395	21138	0.05841	5300.63	0.03892
												83.5705	0.02388	21202	0.0582	5316.65	0.03878
												83.8207	0.02381	21266.1	0.058	5332.66	0.03863
												84.0709	0.02374	21330.2	0.0578	5348.67	0.03849
												84.3211	0.02367	21394.2	0.0576	5364.69	0.03834
												84.5713	0.0236	21458.3	0.0574	5380.7	0.0382
												84.8215	0.02354	21522.3	0.0572	5396.71	0.03806
												85.0717	0.02347	21586.4	0.057	5412.73	0.03792
												85.322	0.0234	21650.4	0.0568	5428.74	0.03778
												85.5722	0.02334	21714.5	0.05661	5444.75	0.03764
												85.8224	0.02327	21778.5	0.05641	5460.77	0.0375
												86.0726	0.0232	21842.6	0.05622	5476.78	0.03736
												86.3228	0.02314	21906.6	0.05603	5492.79	0.03722
												86.573	0.02308	21970.7	0.05583	5508.81	0.03708
												86.8232	0.02301	22034.7	0.05564	5524.82	0.03695
												87.0734	0.02295	22098.8	0.05545	5540.83	0.03681
												87.3236	0.02288	22162.8	0.05526	5556.85	0.03668
												87.5738	0.02282	22226.9	0.05507	5572.86	0.03654
												87.8241	0.02276	22291	0.05489	5588.87	0.03641
												88.0743	0.0227	22355	0.0547	5604.89	0.03628
												88.3245	0.02263	22419.1	0.05451	5620.9	0.03614
												88.5747	0.02257	22483.1	0.05433	5636.91	0.03601
												88.8249	0.02251	22547.2	0.05414	5652.92	0.03588
												89.0751	0.02245	22611.2	0.05396	5668.94	0.03575
												89.3253	0.02239	22675.3	0.05378	5684.95	0.03562
												89.5755	0.02233	22739.3	0.0536	5700.96	0.03549
												89.8257	0.02227	22803.4	0.05342	5716.98	0.03536
												90.076	0.02221	22867.4	0.05323	5732.99	0.03524
												90.3262	0.02215	22931.5	0.05306	5749	0.03511
												90.5764	0.02209	22995.5	0.05288	5765.02	0.03498
												90.8266	0.02204	23059.6	0.0527	5781.03	0.03486
												91.0768	0.02198	23123.7	0.05252	5797.04	0.03473
												91.327	0.02192	23187.7	0.05235	5813.06	0.03461
												91.5772	0.02186	23251.8	0.05217	5829.07	0.03449
												91.8274	0.02181	23315.8	0.052	5845.08	0.03436
												92.0777	0.02175	23379.9	0.05182	5861.1	0.03424
												92.3279	0.02169	23443.9	0.05165	5877.11	0.03412
												92.5781	0.02164	23508	0.05148	5893.12	0.034
												92.8283	0.02158	23572	0.05131	5909.14	0.03388
												93.0785	0.02153	23636.1	0.05114	5925.15	0.03375
												93.3287	0.02147	23700.1	0.05097	5941.16	0.03364
												93.5789	0.02142	23764.2	0.0508	5957.18	0.03352
												93.8291	0.02136	23828.2	0.05063	5973.19	0.0334
												94.0793	0.02131	23892.3	0.05046	5989.2	0.03328
												94.3295	0.02125	23956.4	0.0503	6005.22	0.03316
												94.5798	0.0212	24020.4	0.05013	6021.23	0.03305
												94.83	0.02115	24084.5	0.04996	6037.24	0.03293
												95.0802	0.02109	24148.5	0.0498	6053.26	0.03281
												95.3304	0.02104	24212.6	0.04964	6069.27	0.0327
												95.5806	0.02099	24276.6	0.04947	6085.28	0.03258
												95.8308	0.02094	24340.7	0.04931	6101.3	0.03247
												96.081	0.02089	24404.7	0.04915	6117.31	0.03236
												96.3312	0.02083	24468.8	0.04899	6133.32	0.03224
												96.5815	0.02078	24532.8	0.04883	6149.34	0.03213
												96.8317	0.02073	24596.9	0.04867	6165.35	0.03202
												97.0819	0.02068	24660.9	0.04851	6181.36	0.03191
												97.3321	0.02063	24725	0.04835	6197.38	0.0318
												97.5823	0.02058	24789.1	0.04819	6213.39	0.03169
												97.8325	0.02053	24853.1	0.04804	6229.4	0.03158
												98.0827	0.02048	24917.2	0.04788	6245.42	0.03147
												98.3329	0.02043	24981.2	0.04772	6261.43	0.03136
												98.5831	0.02038	25045.3	0.04757	6277.44	0.03125
												98.8333	0.02034	25109.3	0.04741	6293.46	0.03114
												99.0836	0.02029	25173.4	0.04726	6309.47	0.03103
												99.3338	0.02024	25237.4	0.04711	6325.48	0.03093
												99.584	0.02019	25301.5	0.04696	6341.49	0.03082
												99.8342	0.02014	25365.5	0.0468	6357.51	0.03071
												100.084	0.0201	25429.6	0.04665	6373.52	0.03061
												100.335	0.02005	25493.6	0.0465	6389.53	0.0305
												100.585	0.02	25557.7	0.04635	6405.55	0.0304
												100.835	0.01996	25621.8	0.0462	6421.56	0.0303
												101.085	0.01991	25685.8	0.04605	6437.57	0.03019
												101.335	0.01986	25749.9	0.04591	6453.59	0.03009
												101.586	0.01982	25813.9	0.04576	6469.6	0.02999
												101.836	0.01977	25878	0.04561	6485.61	0.02988
												102.086	0.01973	25942	0.04547	6501.63	0.02978
												102.336	0.01968	26006.1	0.04532	6517.64	0.02968
												102.587	0.01964	26070.1	0.04517	6533.65	0.02958
												102.837	0.01959	26134.2	0.04503	6549.67	0.02948
												103.087	0.01955	26198.2	0.04489	6565.68	0.02938
												103.337	0.0195	26262.3	0.04474	6581.69	0.02928
												103.587	0.01946	26326.3	0.0446	6597.71	0.02918
												103.838	0.01942	26390.4	0.04446	6613.72	0.02908
												104.088	0.01937	26454.5	0.04432	6629.73	0.02898
												104.338	0.01933	26518.5	0.04418	6645.75	0.02889
												104.588	0.01929	26582.6	0.04404	6661.76	0.02879
												104.838	0.01924	26646.6	0.0439	6677.77	0.02869
												105.089	0.0192	26710.7	0.04376	6693.79	0.0286
												105.339	0.01916	26774.7	0.04362	6709.8	0.0285
												105.589	0.01912	26838.8	0.04348	6725.81	0.0284
												105.839	0.01907	26902.8	0.04334	6741.83	0.02831
												106.089	0.01903	26966.9	0.0432	6757.84	0.02821
												106.34	0.01899	27030.9	0.04307	6773.85	0.02812
												106.59	0.01895	27095	0.04293	6789.87	0.02802
												106.84	0.01891	27159	0.0428	6805.88	0.02793
												107.09	0.01887	27223.1	0.04266	6821.89	0.02784
												107.341	0.01883	27287.2	0.04253	6837.91	0.02774
												107.591	0.01879	27351.2	0.04239	6853.92	0.02765
												107.841	0.01875	27415.3	0.04226	6869.93	0.02756
												108.091	0.01871	27479.3	0.04213	6885.95	0.02747
												108.341	0.01867	27543.4	0.04199	6901.96	0.02738
												108.592	0.01863	27607.4	0.04186	6917.97	0.02729
												108.842	0.01859	27671.5	0.04173	6933.99	0.0272
												109.092	0.01855	27735.5	0.0416	6950	0.02711
												109.342	0.01851	27799.6	0.04147	6966.01	0.02702
												109.592	0.01847	27863.6	0.04134	6982.03	0.02693
												109.843	0.01843	27927.7	0.04121	6998.04	0.02684
												110.093	0.01839	27991.7	0.04108	7014.05	0.02675
												110.343	0.01835	28055.8	0.04095	7030.07	0.02666
												110.593	0.01831	28119.9	0.04083	7046.08	0.02657
												110.843	0.01828	28183.9	0.0407	7062.09	0.02648
												111.094	0.01824	28248	0.04057	7078.1	0.0264
												111.344	0.0182	28312	0.04044	7094.12	0.02631
												111.594	0.01816	28376.1	0.04032	7110.13	0.02622
												111.844	0.01813	28440.1	0.04019	7126.14	0.02614
												112.095	0.01809	28504.2	0.04007	7142.16	0.02605
												112.345	0.01805	28568.2	0.03994	7158.17	0.02597
												112.595	0.01802	28632.3	0.03982	7174.18	0.02588
												112.845	0.01798	28696.3	0.0397	7190.2	0.0258
												113.095	0.01794	28760.4	0.03957	7206.21	0.02571
												113.346	0.01791	28824.4	0.03945	7222.22	0.02563
												113.596	0.01787	28888.5	0.03933	7238.24	0.02554
												113.846	0.01783	28952.5	0.03921	7254.25	0.02546
												114.096	0.0178	29016.6	0.03908	7270.26	0.02538
												114.346	0.01776	29080.7	0.03896	7286.28	0.02529
												114.597	0.01773	29144.7	0.03884	7302.29	0.02521
												114.847	0.01769	29208.8	0.03872	7318.3	0.02513
												115.097	0.01766	29272.8	0.0386	7334.32	0.02505
												115.347	0.01762	29336.9	0.03848	7350.33	0.02496
												115.597	0.01759	29400.9	0.03837	7366.34	0.02488
												115.848	0.01755	29465	0.03825	7382.36	0.0248
												116.098	0.01752	29529	0.03813	7398.37	0.02472
												116.348	0.01748	29593.1	0.03801	7414.38	0.02464
												116.598	0.01745	29657.1	0.03789	7430.4	0.02456
												116.849	0.01742	29721.2	0.03778	7446.41	0.02448
												117.099	0.01738	29785.2	0.03766	7462.42	0.0244
												117.349	0.01735	29849.3	0.03755	7478.44	0.02432
												117.599	0.01732	29913.4	0.03743	7494.45	0.02425
												117.849	0.01728	29977.4	0.03732	7510.46	0.02417
												118.1	0.01725	30041.5	0.0372	7526.48	0.02409
												118.35	0.01722	30105.5	0.03709	7542.49	0.02401
												118.6	0.01718	30169.6	0.03697	7558.5	0.02393
												118.85	0.01715	30233.6	0.03686	7574.52	0.02386
												119.1	0.01712	30297.7	0.03675	7590.53	0.02378
												119.351	0.01709	30361.7	0.03663	7606.54	0.0237
												119.601	0.01705	30425.8	0.03652	7622.56	0.02363
												119.851	0.01702	30489.8	0.03641	7638.57	0.02355
												120.101	0.01699	30553.9	0.0363	7654.58	0.02347
												120.351	0.01696	30617.9	0.03619	7670.6	0.0234
												120.602	0.01693	30682	0.03608	7686.61	0.02332
												120.852	0.01689	30746.1	0.03597	7702.62	0.02325
												121.102	0.01686	30810.1	0.03586	7718.64	0.02317
												121.352	0.01683	30874.2	0.03575	7734.65	0.0231
												121.603	0.0168	30938.2	0.03564	7750.66	0.02303
												121.853	0.01677	31002.3	0.03553	7766.68	0.02295
												122.103	0.01674	31066.3	0.03542	7782.69	0.02288
												122.353	0.01671	31130.4	0.03531	7798.7	0.0228
												122.603	0.01668	31194.4	0.03521	7814.71	0.02273
												122.854	0.01665	31258.5	0.0351	7830.73	0.02266
												123.104	0.01662	31322.5	0.03499	7846.74	0.02259
												123.354	0.01659	31386.6	0.03489	7862.75	0.02251
												123.604	0.01656	31450.6	0.03478	7878.77	0.02244
												123.854	0.01653	31514.7	0.03467	7894.78	0.02237
												124.105	0.0165	31578.8	0.03457	7910.79	0.0223
												124.355	0.01647	31642.8	0.03446	7926.81	0.02223
												124.605	0.01644	31706.9	0.03436	7942.82	0.02216
												124.855	0.01641	31770.9	0.03425	7958.83	0.02209
												125.106	0.01638	31835	0.03415	7974.85	0.02202
												125.356	0.01635	31899	0.03405	7990.86	0.02195
												125.606	0.01632	31963.1	0.03394	8006.87	0.02188
												125.856	0.01629	32027.1	0.03384	8022.89	0.02181
												126.106	0.01626	32091.2	0.03374	8038.9	0.02174
												126.357	0.01623	32155.2	0.03363	8054.91	0.02167
												126.607	0.0162	32219.3	0.03353	8070.93	0.0216
												126.857	0.01618	32283.3	0.03343	8086.94	0.02153
												127.107	0.01615	32347.4	0.03333	8102.95	0.02146
												127.357	0.01612	32411.5	0.03323	8118.97	0.02139
												127.608	0.01609	32475.5	0.03313	8134.98	0.02133
												127.858	0.01606	32539.6	0.03303	8150.99	0.02126
												128.108	0.01604	32603.6	0.03293	8167.01	0.02119
												128.358	0.01601	32667.7	0.03283	8183.02	0.02112
												128.608	0.01598	32731.7	0.03273	8199.03	0.02106
												128.859	0.01595	32795.8	0.03263	8215.05	0.02099
												129.109	0.01593	32859.8	0.03253	8231.06	0.02092
												129.359	0.0159	32923.9	0.03243	8247.07	0.02086
												129.609	0.01587	32987.9	0.03234	8263.09	0.02079
												129.86	0.01584	33052	0.03224	8279.1	0.02073
												130.11	0.01582	33116	0.03214	8295.11	0.02066
												130.36	0.01579	33180.1	0.03204	8311.13	0.0206
												130.61	0.01576	33244.2	0.03195	8327.14	0.02053
												130.86	0.01574	33308.2	0.03185	8343.15	0.02047
												131.111	0.01571	33372.3	0.03175	8359.17	0.0204
												131.361	0.01568	33436.3	0.03166	8375.18	0.02034
												131.611	0.01566	33500.4	0.03156	8391.19	0.02027
												131.861	0.01563	33564.4	0.03147	8407.21	0.02021
												132.111	0.01561	33628.5	0.03137	8423.22	0.02014
												132.362	0.01558	33692.5	0.03128	8439.23	0.02008
												132.612	0.01555	33756.6	0.03118	8455.25	0.02002
												132.862	0.01553	33820.6	0.03109	8471.26	0.01996
												133.112	0.0155	33884.7	0.031	8487.27	0.01989
												133.362	0.01548	33948.7	0.0309	8503.29	0.01983
												133.613	0.01545	34012.8	0.03081	8519.3	0.01977
												133.863	0.01543	34076.9	0.03072	8535.31	0.0197
												134.113	0.0154	34140.9	0.03062	8551.32	0.01964
												134.363	0.01538	34205	0.03053	8567.34	0.01958
												134.614	0.01535	34269	0.03044	8583.35	0.01952
												134.864	0.01533	34333.1	0.03035	8599.36	0.01946
												135.114	0.0153	34397.1	0.03026	8615.38	0.0194
												135.364	0.01528	34461.2	0.03017	8631.39	0.01934
												135.614	0.01525	34525.2	0.03008	8647.4	0.01928
												135.865	0.01523	34589.3	0.02999	8663.42	0.01921
												136.115	0.0152	34653.3	0.02989	8679.43	0.01915
												136.365	0.01518	34717.4	0.0298	8695.44	0.01909
												136.615	0.01515	34781.4	0.02972	8711.46	0.01903
												136.865	0.01513	34845.5	0.02963	8727.47	0.01897
												137.116	0.01511	34909.5	0.02954	8743.48	0.01892
												137.366	0.01508	34973.6	0.02945	8759.5	0.01886
												137.616	0.01506	35037.7	0.02936	8775.51	0.0188
												137.866	0.01503	35101.7	0.02927	8791.52	0.01874
												138.116	0.01501	35165.8	0.02918	8807.54	0.01868
												138.367	0.01499	35229.8	0.0291	8823.55	0.01862
												138.617	0.01496	35293.9	0.02901	8839.56	0.01856
												138.867	0.01494	35357.9	0.02892	8855.58	0.0185
												139.117	0.01492	35422	0.02883	8871.59	0.01845
												139.368	0.01489	35486	0.02875	8887.6	0.01839
												139.618	0.01487	35550.1	0.02866	8903.62	0.01833
												139.868	0.01485	35614.1	0.02857	8919.63	0.01827
												140.118	0.01483	35678.2	0.02849	8935.64	0.01822
												140.368	0.0148	35742.2	0.0284	8951.66	0.01816
												140.619	0.01478	35806.3	0.02832	8967.67	0.0181
												140.869	0.01476	35870.4	0.02823	8983.68	0.01805
												141.119	0.01473	35934.4	0.02815	8999.7	0.01799
												141.369	0.01471	35998.5	0.02806	9015.71	0.01793
												141.619	0.01469	36062.5	0.02798	9031.72	0.01788
												141.87	0.01467	36126.6	0.02789	9047.74	0.01782
												142.12	0.01464	36190.6	0.02781	9063.75	0.01776
												142.37	0.01462	36254.7	0.02773	9079.76	0.01771
												142.62	0.0146	36318.7	0.02764	9095.78	0.01765
												142.87	0.01458	36382.8	0.02756	9111.79	0.0176
												143.121	0.01456	36446.8	0.02748	9127.8	0.01754
												143.371	0.01453	36510.9	0.02739	9143.82	0.01749
												143.621	0.01451	36574.9	0.02731	9159.83	0.01743
												143.871	0.01449	36639	0.02723	9175.84	0.01738
												144.122	0.01447	36703.1	0.02715	9191.86	0.01732
												144.372	0.01445	36767.1	0.02707	9207.87	0.01727
												144.622	0.01443	36831.2	0.02699	9223.88	0.01722
												144.872	0.01441	36895.2	0.0269	9239.89	0.01716
												145.122	0.01438	36959.3	0.02682	9255.91	0.01711
												145.373	0.01436	37023.3	0.02674	9271.92	0.01706
												145.623	0.01434	37087.4	0.02666	9287.93	0.017
												145.873	0.01432	37151.4	0.02658	9303.95	0.01695
												146.123	0.0143	37215.5	0.0265	9319.96	0.0169
												146.373	0.01428	37279.5	0.02642	9335.97	0.01684
												146.624	0.01426	37343.6	0.02634	9351.99	0.01679
												146.874	0.01424	37407.6	0.02626	9368	0.01674
												147.124	0.01422	37471.7	0.02618	9384.01	0.01669
												147.374	0.0142	37535.8	0.0261	9400.03	0.01663
												147.624	0.01418	37599.8	0.02603	9416.04	0.01658
												147.875	0.01416	37663.9	0.02595	9432.05	0.01653
												148.125	0.01414	37727.9	0.02587	9448.07	0.01648
												148.375	0.01411	37792	0.02579	9464.08	0.01643
												148.625	0.01409	37856	0.02571	9480.09	0.01637
												148.876	0.01407	37920.1	0.02564	9496.11	0.01632
												149.126	0.01405	37984.1	0.02556	9512.12	0.01627
												149.376	0.01403	38048.2	0.02548	9528.13	0.01622
												149.626	0.01401	38112.2	0.0254	9544.15	0.01617
												149.876	0.01399	38176.3	0.02533	9560.16	0.01612
												150.127	0.01397	38240.3	0.02525	9576.17	0.01607
												150.377	0.01396	38304.4	0.02518	9592.19	0.01602
												150.627	0.01394	38368.5	0.0251	9608.2	0.01597
												150.877	0.01392	38432.5	0.02502	9624.21	0.01592
												151.127	0.0139	38496.6	0.02495	9640.23	0.01587
												151.378	0.01388	38560.6	0.02487	9656.24	0.01582
												151.628	0.01386	38624.7	0.0248	9672.25	0.01577
												151.878	0.01384	38688.7	0.02472	9688.27	0.01572
												152.128	0.01382	38752.8	0.02465	9704.28	0.01567
												152.379	0.0138	38816.8	0.02457	9720.29	0.01562
												152.629	0.01378	38880.9	0.0245	9736.31	0.01557
												152.879	0.01376	38944.9	0.02442	9752.32	0.01552
												153.129	0.01374	39009	0.02435	9768.33	0.01548
												153.379	0.01372	39073	0.02428	9784.35	0.01543
												153.63	0.01371	39137.1	0.0242	9800.36	0.01538
												153.88	0.01369	39201.2	0.02413	9816.37	0.01533
												154.13	0.01367	39265.2	0.02406	9832.39	0.01528
												154.38	0.01365	39329.3	0.02398	9848.4	0.01524
												154.63	0.01363	39393.3	0.02391	9864.41	0.01519
												154.881	0.01361	39457.4	0.02384	9880.43	0.01514
												155.131	0.01359	39521.4	0.02377	9896.44	0.01509
												155.381	0.01358	39585.5	0.02369	9912.45	0.01504
												155.631	0.01356	39649.5	0.02362	9928.47	0.015
												155.881	0.01354	39713.6	0.02355	9944.48	0.01495
												156.132	0.01352	39777.6	0.02348	9960.49	0.0149
												156.382	0.0135	39841.7	0.02341	9976.5	0.01486
												156.632	0.01348	39905.7	0.02334	9992.52	0.01481
												156.882	0.01347	39969.8	0.02327	10008.5	0.01476
												157.133	0.01345	40033.9	0.0232	10024.5	0.01472
												157.383	0.01343	40097.9	0.02312	10040.6	0.01467
												157.633	0.01341	40162	0.02305	10056.6	0.01462
												157.883	0.0134	40226	0.02298	10072.6	0.01458
												158.133	0.01338	40290.1	0.02291	10088.6	0.01453
												158.384	0.01336	40354.1	0.02284	10104.6	0.01449
												158.634	0.01334	40418.2	0.02277	10120.6	0.01444
												158.884	0.01333	40482.2	0.02271	10136.6	0.0144
												159.134	0.01331	40546.3	0.02264	10152.7	0.01435
												159.384	0.01329	40610.3	0.02257	10168.7	0.01431
												159.635	0.01327	40674.4	0.0225	10184.7	0.01426
												159.885	0.01326	40738.4	0.02243	10200.7	0.01422
												160.135	0.01324	40802.5	0.02236	10216.7	0.01417
												160.385	0.01322	40866.6	0.02229	10232.7	0.01413
												160.635	0.0132	40930.6	0.02222	10248.7	0.01408
												160.886	0.01319	40994.7	0.02216	10264.7	0.01404
												161.136	0.01317	41058.7	0.02209	10280.8	0.01399
												161.386	0.01315	41122.8	0.02202	10296.8	0.01395
												161.636	0.01314	41186.8	0.02195	10312.8	0.0139
												161.887	0.01312	41250.9	0.02189	10328.8	0.01386
												162.137	0.0131	41314.9	0.02182	10344.8	0.01382
												162.387	0.01309	41379	0.02175	10360.8	0.01377
												162.637	0.01307	41443	0.02169	10376.8	0.01373
												162.887	0.01305	41507.1	0.02162	10392.8	0.01369
												163.138	0.01304	41571.1	0.02155	10408.9	0.01364
												163.388	0.01302	41635.2	0.02149	10424.9	0.0136
												163.638	0.013	41699.2	0.02142	10440.9	0.01356
												163.888	0.01299	41763.3	0.02135	10456.9	0.01351
												164.138	0.01297	41827.4	0.02129	10472.9	0.01347
												164.389	0.01295	41891.4	0.02122	10488.9	0.01343
												164.639	0.01294	41955.5	0.02116	10504.9	0.01338
												164.889	0.01292	42019.5	0.02109	10521	0.01334
												165.139	0.01291	42083.6	0.02103	10537	0.0133
												165.389	0.01289	42147.6	0.02096	10553	0.01326
												165.64	0.01287	42211.7	0.0209	10569	0.01322
												165.89	0.01286	42275.7	0.02083	10585	0.01317
												166.14	0.01284	42339.8	0.02077	10601	0.01313
												166.39	0.01283	42403.8	0.02071	10617	0.01309
												166.641	0.01281	42467.9	0.02064	10633	0.01305
												166.891	0.0128	42531.9	0.02058	10649.1	0.01301
												167.141	0.01278	42596	0.02051	10665.1	0.01297
												167.391	0.01276	42660.1	0.02045	10681.1	0.01292
												167.641	0.01275	42724.1	0.02039	10697.1	0.01288
												167.892	0.01273	42788.2	0.02032	10713.1	0.01284
												168.142	0.01272	42852.2	0.02026	10729.1	0.0128
												168.392	0.0127	42916.3	0.0202	10745.1	0.01276
												168.642	0.01269	42980.3	0.02013	10761.2	0.01272
												168.892	0.01267	43044.4	0.02007	10777.2	0.01268
												169.143	0.01266	43108.4	0.02001	10793.2	0.01264
												169.393	0.01264	43172.5	0.01995	10809.2	0.0126
												169.643	0.01263	43236.5	0.01989	10825.2	0.01256
												169.893	0.01261	43300.6	0.01982	10841.2	0.01252
												170.143	0.0126	43364.6	0.01976	10857.2	0.01248
												170.394	0.01258	43428.7	0.0197	10873.2	0.01244
												170.644	0.01257	43492.8	0.01964	10889.3	0.0124
												170.894	0.01255	43556.8	0.01958	10905.3	0.01236
												171.144	0.01254	43620.9	0.01952	10921.3	0.01232
												171.395	0.01252	43684.9	0.01945	10937.3	0.01228
												171.645	0.01251	43749	0.01939	10953.3	0.01224
												171.895	0.01249	43813	0.01933	10969.3	0.0122
												172.145	0.01248	43877.1	0.01927	10985.3	0.01216
												172.395	0.01246	43941.1	0.01921	11001.4	0.01212
												172.646	0.01245	44005.2	0.01915	11017.4	0.01208
												172.896	0.01243	44069.2	0.01909	11033.4	0.01204
												173.146	0.01242	44133.3	0.01903	11049.4	0.012
												173.396	0.0124	44197.3	0.01897	11065.4	0.01196
												173.646	0.01239	44261.4	0.01891	11081.4	0.01193
												173.897	0.01237	44325.5	0.01885	11097.4	0.01189
												174.147	0.01236	44389.5	0.01879	11113.4	0.01185
												174.397	0.01235	44453.6	0.01873	11129.5	0.01181
												174.647	0.01233	44517.6	0.01867	11145.5	0.01177
												174.897	0.01232	44581.7	0.01862	11161.5	0.01173
												175.148	0.0123	44645.7	0.01856	11177.5	0.0117
												175.398	0.01229	44709.8	0.0185	11193.5	0.01166
												175.648	0.01228	44773.8	0.01844	11209.5	0.01162
												175.898	0.01226	44837.9	0.01838	11225.5	0.01158
												176.149	0.01225	44901.9	0.01832	11241.6	0.01155
												176.399	0.01223	44966	0.01826	11257.6	0.01151
												176.649	0.01222	45030	0.01821	11273.6	0.01147
												176.899	0.01221	45094.1	0.01815	11289.6	0.01143
												177.149	0.01219	45158.2	0.01809	11305.6	0.0114
												177.4	0.01218	45222.2	0.01803	11321.6	0.01136
												177.65	0.01216	45286.3	0.01798	11337.6	0.01132
												177.9	0.01215	45350.3	0.01792	11353.6	0.01128
												178.15	0.01214	45414.4	0.01786	11369.7	0.01125
												178.4	0.01212	45478.4	0.0178	11385.7	0.01121
												178.651	0.01211	45542.5	0.01775	11401.7	0.01117
												178.901	0.0121	45606.5	0.01769	11417.7	0.01114
												179.151	0.01208	45670.6	0.01763	11433.7	0.0111
												179.401	0.01207	45734.6	0.01758	11449.7	0.01106
												179.651	0.01206	45798.7	0.01752	11465.7	0.01103
												179.902	0.01204	45862.7	0.01747	11481.8	0.01099
												180.152	0.01203	45926.8	0.01741	11497.8	0.01096
												180.402	0.01202	45990.9	0.01735	11513.8	0.01092
												180.652	0.012	46054.9	0.0173	11529.8	0.01088
												180.903	0.01199	46119	0.01724	11545.8	0.01085
												181.153	0.01198	46183	0.01719	11561.8	0.01081
												181.403	0.01196	46247.1	0.01713	11577.8	0.01078
												181.653	0.01195	46311.1	0.01708	11593.8	0.01074
												181.903	0.01194	46375.2	0.01702	11609.9	0.01071
												182.154	0.01192	46439.2	0.01697	11625.9	0.01067
												182.404	0.01191	46503.3	0.01691	11641.9	0.01063
												182.654	0.0119	46567.3	0.01686	11657.9	0.0106
												182.904	0.01189	46631.4	0.0168	11673.9	0.01056
												183.154	0.01187	46695.4	0.01675	11689.9	0.01053
												183.405	0.01186	46759.5	0.01669	11705.9	0.01049
												183.655	0.01185	46823.6	0.01664	11722	0.01046
												183.905	0.01183	46887.6	0.01658	11738	0.01042
												184.155	0.01182	46951.7	0.01653	11754	0.01039
												184.406	0.01181	47015.7	0.01648	11770	0.01036
												184.656	0.0118	47079.8	0.01642	11786	0.01032
												184.906	0.01178	47143.8	0.01637	11802	0.01029
												185.156	0.01177	47207.9	0.01631	11818	0.01025
												185.406	0.01176	47271.9	0.01626	11834	0.01022
												185.657	0.01175	47336	0.01621	11850.1	0.01018
												185.907	0.01173	47400	0.01615	11866.1	0.01015
												186.157	0.01172	47464.1	0.0161	11882.1	0.01012
												186.407	0.01171	47528.1	0.01605	11898.1	0.01008
												186.657	0.0117	47592.2	0.016	11914.1	0.01005
												186.908	0.01168	47656.3	0.01594	11930.1	0.01001
												187.158	0.01167	47720.3	0.01589	11946.1	0.00998
												187.408	0.01166	47784.4	0.01584	11962.1	0.00995
												187.658	0.01165	47848.4	0.01579	11978.2	0.00991
												187.908	0.01164	47912.5	0.01573	11994.2	0.00988
												188.159	0.01162	47976.5	0.01568	12010.2	0.00985
												188.409	0.01161	48040.6	0.01563	12026.2	0.00981
												188.659	0.0116	48104.6	0.01558	12042.2	0.00978
												188.909	0.01159	48168.7	0.01553	12058.2	0.00975
												189.16	0.01157	48232.7	0.01547	12074.2	0.00971
												189.41	0.01156	48296.8	0.01542	12090.3	0.00968
												189.66	0.01155	48360.8	0.01537	12106.3	0.00965
												189.91	0.01154	48424.9	0.01532	12122.3	0.00962
												190.16	0.01153	48488.9	0.01527	12138.3	0.00958
												190.411	0.01152	48553	0.01522	12154.3	0.00955
												190.661	0.0115	48617.1	0.01517	12170.3	0.00952
												190.911	0.01149	48681.1	0.01512	12186.3	0.00949
												191.161	0.01148	48745.2	0.01507	12202.3	0.00945
												191.411	0.01147	48809.2	0.01502	12218.4	0.00942
												191.662	0.01146	48873.3	0.01497	12234.4	0.00939
												191.912	0.01145	48937.3	0.01491	12250.4	0.00936
												192.162	0.01143	49001.4	0.01486	12266.4	0.00932
												192.412	0.01142	49065.4	0.01481	12282.4	0.00929
												192.662	0.01141	49129.5	0.01476	12298.4	0.00926
												192.913	0.0114	49193.5	0.01471	12314.4	0.00923
												193.163	0.01139	49257.6	0.01466	12330.5	0.0092
												193.413	0.01138	49321.6	0.01462	12346.5	0.00916
												193.663	0.01136	49385.7	0.01457	12362.5	0.00913
												193.914	0.01135	49449.8	0.01452	12378.5	0.0091
												194.164	0.01134	49513.8	0.01447	12394.5	0.00907
												194.414	0.01133	49577.9	0.01442	12410.5	0.00904
												194.664	0.01132	49641.9	0.01437	12426.5	0.00901
												194.914	0.01131	49706	0.01432	12442.5	0.00898
												195.165	0.0113	49770	0.01427	12458.6	0.00894
												195.415	0.01129	49834.1	0.01422	12474.6	0.00891
												195.665	0.01127	49898.1	0.01417	12490.6	0.00888
												195.915	0.01126	49962.2	0.01412	12506.6	0.00885
												196.165	0.01125	50026.2	0.01408	12522.6	0.00882
												196.416	0.01124	50090.3	0.01403	12538.6	0.00879
												196.666	0.01123	50154.3	0.01398	12554.6	0.00876
												196.916	0.01122	50218.4	0.01393	12570.7	0.00873
												197.166	0.01121	50282.5	0.01388	12586.7	0.0087
												197.416	0.0112	50346.5	0.01383	12602.7	0.00867
												197.667	0.01119	50410.6	0.01379	12618.7	0.00864
												197.917	0.01118	50474.6	0.01374	12634.7	0.00861
												198.167	0.01116	50538.7	0.01369	12650.7	0.00858
												198.417	0.01115	50602.7	0.01364	12666.7	0.00855
												198.668	0.01114	50666.8	0.0136	12682.7	0.00852
												198.918	0.01113	50730.8	0.01355	12698.8	0.00849
												199.168	0.01112	50794.9	0.0135	12714.8	0.00846
												199.418	0.01111	50858.9	0.01345	12730.8	0.00843
												199.668	0.0111	50923	0.01341	12746.8	0.0084
												199.919	0.01109	50987	0.01336	12762.8	0.00837
												200.169	0.01108	51051.1	0.01331	12778.8	0.00834
												200.419	0.01107	51115.2	0.01327	12794.8	0.00831
												200.669	0.01106	51179.2	0.01322	12810.9	0.00828
												200.919	0.01105	51243.3	0.01317	12826.9	0.00825
												201.17	0.01104	51307.3	0.01313	12842.9	0.00822
												201.42	0.01103	51371.4	0.01308	12858.9	0.00819
												201.67	0.01102	51435.4	0.01303	12874.9	0.00816
												201.92	0.01101	51499.5	0.01299	12890.9	0.00813
												202.17	0.011	51563.5	0.01294	12906.9	0.0081
												202.421	0.01098	51627.6	0.0129	12922.9	0.00807
												202.671	0.01097	51691.6	0.01285	12939	0.00804
												202.921	0.01096	51755.7	0.0128	12955	0.00801
												203.171	0.01095	51819.7	0.01276	12971	0.00798
												203.422	0.01094	51883.8	0.01271	12987	0.00796
												203.672	0.01093	51947.9	0.01267	13003	0.00793
												203.922	0.01092	52011.9	0.01262	13019	0.0079
												204.172	0.01091	52076	0.01258	13035	0.00787
												204.422	0.0109	52140	0.01253	13051.1	0.00784
												204.673	0.01089	52204.1	0.01249	13067.1	0.00781
												204.923	0.01088	52268.1	0.01244	13083.1	0.00778
												205.173	0.01087	52332.2	0.0124	13099.1	0.00775
												205.423	0.01086	52396.2	0.01235	13115.1	0.00773
												205.673	0.01085	52460.3	0.01231	13131.1	0.0077
												205.924	0.01084	52524.3	0.01226	13147.1	0.00767
												206.174	0.01083	52588.4	0.01222	13163.1	0.00764
												206.424	0.01082	52652.4	0.01217	13179.2	0.00761
												206.674	0.01081	52716.5	0.01213	13195.2	0.00759
												206.924	0.0108	52780.6	0.01209	13211.2	0.00756
												207.175	0.01079	52844.6	0.01204	13227.2	0.00753
												207.425	0.01078	52908.7	0.012	13243.2	0.0075
												207.675	0.01077	52972.7	0.01195	13259.2	0.00747
												207.925	0.01076	53036.8	0.01191	13275.2	0.00745
												208.176	0.01075	53100.8	0.01187	13291.2	0.00742
												208.426	0.01074	53164.9	0.01182	13307.3	0.00739
												208.676	0.01073	53228.9	0.01178	13323.3	0.00736
												208.926	0.01073	53293	0.01173	13339.3	0.00734
												209.176	0.01072	53357	0.01169	13355.3	0.00731
												209.427	0.01071	53421.1	0.01165	13371.3	0.00728
												209.677	0.0107	53485.1	0.0116	13387.3	0.00725
												209.927	0.01069	53549.2	0.01156	13403.3	0.00723
												210.177	0.01068	53613.3	0.01152	13419.4	0.0072
												210.427	0.01067	53677.3	0.01148	13435.4	0.00717
												210.678	0.01066	53741.4	0.01143	13451.4	0.00715
												210.928	0.01065	53805.4	0.01139	13467.4	0.00712
												211.178	0.01064	53869.5	0.01135	13483.4	0.00709
												211.428	0.01063	53933.5	0.0113	13499.4	0.00706
												211.679	0.01062	53997.6	0.01126	13515.4	0.00704
												211.929	0.01061	54061.6	0.01122	13531.4	0.00701
												212.179	0.0106	54125.7	0.01118	13547.5	0.00698
												212.429	0.01059	54189.7	0.01113	13563.5	0.00696
												212.679	0.01058	54253.8	0.01109	13579.5	0.00693
												212.93	0.01057	54317.8	0.01105	13595.5	0.0069
												213.18	0.01056	54381.9	0.01101	13611.5	0.00688
												213.43	0.01056	54446	0.01097	13627.5	0.00685
												213.68	0.01055	54510	0.01092	13643.5	0.00682
												213.93	0.01054	54574.1	0.01088	13659.6	0.0068
												214.181	0.01053	54638.1	0.01084	13675.6	0.00677
												214.431	0.01052	54702.2	0.0108	13691.6	0.00675
												214.681	0.01051	54766.2	0.01076	13707.6	0.00672
												214.931	0.0105	54830.3	0.01072	13723.6	0.00669
												215.181	0.01049	54894.3	0.01067	13739.6	0.00667
												215.432	0.01048	54958.4	0.01063	13755.6	0.00664
												215.682	0.01047	55022.4	0.01059	13771.6	0.00662
												215.932	0.01046	55086.5	0.01055	13787.7	0.00659
												216.182	0.01046	55150.5	0.01051	13803.7	0.00656
												216.433	0.01045	55214.6	0.01047	13819.7	0.00654
												216.683	0.01044	55278.6	0.01043	13835.7	0.00651
												216.933	0.01043	55342.7	0.01039	13851.7	0.00649
												217.183	0.01042	55406.8	0.01035	13867.7	0.00646
												217.433	0.01041	55470.8	0.01031	13883.7	0.00644
												217.684	0.0104	55534.9	0.01026	13899.8	0.00641
												217.934	0.01039	55598.9	0.01022	13915.8	0.00638
												218.184	0.01038	55663	0.01018	13931.8	0.00636
												218.434	0.01038	55727	0.01014	13947.8	0.00633
												218.684	0.01037	55791.1	0.0101	13963.8	0.00631
												218.935	0.01036	55855.1	0.01006	13979.8	0.00628
												219.185	0.01035	55919.2	0.01002	13995.8	0.00626
												219.435	0.01034	55983.2	0.00998	14011.8	0.00623
												219.685	0.01033	56047.3	0.00994	14027.9	0.00621
												219.935	0.01032	56111.3	0.0099	14043.9	0.00618
												220.186	0.01031	56175.4	0.00986	14059.9	0.00616
												220.436	0.01031	56239.5	0.00982	14075.9	0.00613
												220.686	0.0103	56303.5	0.00978	14091.9	0.00611
												220.936	0.01029	56367.6	0.00974	14107.9	0.00608
												221.187	0.01028	56431.6	0.0097	14123.9	0.00606
												221.437	0.01027	56495.7	0.00967	14140	0.00603
												221.687	0.01026	56559.7	0.00963	14156	0.00601
												221.937	0.01025	56623.8	0.00959	14172	0.00598
												222.187	0.01025	56687.8	0.00955	14188	0.00596
												222.438	0.01024	56751.9	0.00951	14204	0.00594
												222.688	0.01023	56815.9	0.00947	14220	0.00591
												222.938	0.01022	56880	0.00943	14236	0.00589
												223.188	0.01021	56944	0.00939	14252	0.00586
												223.438	0.0102	57008.1	0.00935	14268.1	0.00584
												223.689	0.0102	57072.2	0.00931	14284.1	0.00581
												223.939	0.01019	57136.2	0.00928	14300.1	0.00579
												224.189	0.01018	57200.3	0.00924	14316.1	0.00577
												224.439	0.01017	57264.3	0.0092	14332.1	0.00574
												224.689	0.01016	57328.4	0.00916	14348.1	0.00572
												224.94	0.01015	57392.4	0.00912	14364.1	0.00569
												225.19	0.01015	57456.5	0.00908	14380.2	0.00567
												225.44	0.01014	57520.5	0.00905	14396.2	0.00565
												225.69	0.01013	57584.6	0.00901	14412.2	0.00562
												225.941	0.01012	57648.6	0.00897	14428.2	0.0056
												226.191	0.01011	57712.7	0.00893	14444.2	0.00557
												226.441	0.01011	57776.7	0.00889	14460.2	0.00555
												226.691	0.0101	57840.8	0.00886	14476.2	0.00553
												226.941	0.01009	57904.9	0.00882	14492.2	0.0055
												227.192	0.01008	57968.9	0.00878	14508.3	0.00548
												227.442	0.01007	58033	0.00874	14524.3	0.00546
												227.692	0.01007	58097	0.0087	14540.3	0.00543
												227.942	0.01006	58161.1	0.00867	14556.3	0.00541
												228.192	0.01005	58225.1	0.00863	14572.3	0.00539
												228.443	0.01004	58289.2	0.00859	14588.3	0.00536
												228.693	0.01003	58353.2	0.00855	14604.3	0.00534
												228.943	0.01003	58417.3	0.00852	14620.4	0.00532
												229.193	0.01002	58481.3	0.00848	14636.4	0.00529
												229.443	0.01001	58545.4	0.00844	14652.4	0.00527
												229.694	0.01	58609.4	0.00841	14668.4	0.00525
												229.944	0.00999	58673.5	0.00837	14684.4	0.00522
												230.194	0.00999	58737.6	0.00833	14700.4	0.0052
												230.444	0.00998	58801.6	0.0083	14716.4	0.00518
												230.695	0.00997	58865.7	0.00826	14732.4	0.00515
												230.945	0.00996	58929.7	0.00822	14748.5	0.00513
												231.195	0.00995	58993.8	0.00819	14764.5	0.00511
												231.445	0.00995	59057.8	0.00815	14780.5	0.00509
												231.695	0.00994	59121.9	0.00811	14796.5	0.00506
												231.946	0.00993	59185.9	0.00808	14812.5	0.00504
												232.196	0.00992	59250	0.00804	14828.5	0.00502
												232.446	0.00992	59314	0.008	14844.5	0.005
												232.696	0.00991	59378.1	0.00797	14860.5	0.00497
												232.946	0.0099	59442.1	0.00793	14876.6	0.00495
												233.197	0.00989	59506.2	0.0079	14892.6	0.00493
												233.447	0.00989	59570.3	0.00786	14908.6	0.00491
												233.697	0.00988	59634.3	0.00782	14924.6	0.00488
												233.947	0.00987	59698.4	0.00779	14940.6	0.00486
												234.197	0.00986	59762.4	0.00775	14956.6	0.00484
												234.448	0.00986	59826.5	0.00772	14972.6	0.00482
												234.698	0.00985	59890.5	0.00768	14988.7	0.00479
												234.948	0.00984	59954.6	0.00764	15004.7	0.00477
												235.198	0.00983	60018.6	0.00761	15020.7	0.00475
												235.449	0.00983	60082.7	0.00757	15036.7	0.00473
												235.699	0.00982	60146.7	0.00754	15052.7	0.00471
												235.949	0.00981	60210.8	0.0075	15068.7	0.00468
												236.199	0.0098	60274.8	0.00747	15084.7	0.00466
												236.449	0.0098	60338.9	0.00743	15100.7	0.00464
												236.7	0.00979	60403	0.0074	15116.8	0.00462
												236.95	0.00978	60467	0.00736	15132.8	0.0046
												237.2	0.00977	60531.1	0.00733	15148.8	0.00457
												237.45	0.00977	60595.1	0.00729	15164.8	0.00455
												237.7	0.00976	60659.2	0.00726	15180.8	0.00453
												237.951	0.00975	60723.2	0.00722	15196.8	0.00451
												238.201	0.00974	60787.3	0.00719	15212.8	0.00449
												238.451	0.00974	60851.3	0.00715	15228.9	0.00447
												238.701	0.00973	60915.4	0.00712	15244.9	0.00444
												238.952	0.00972	60979.4	0.00708	15260.9	0.00442
												239.202	0.00972	61043.5	0.00705	15276.9	0.0044
												239.452	0.00971	61107.5	0.00701	15292.9	0.00438
												239.702	0.0097	61171.6	0.00698	15308.9	0.00436
												239.952	0.00969	61235.7	0.00695	15324.9	0.00434
												240.203	0.00969	61299.7	0.00691	15340.9	0.00432
												240.453	0.00968	61363.8	0.00688	15357	0.0043
												240.703	0.00967	61427.8	0.00684	15373	0.00427
												240.953	0.00967	61491.9	0.00681	15389	0.00425
												241.203	0.00966	61555.9	0.00678	15405	0.00423
												241.454	0.00965	61620	0.00674	15421	0.00421
												241.704	0.00964	61684	0.00671	15437	0.00419
												241.954	0.00964	61748.1	0.00667	15453	0.00417
												242.204	0.00963	61812.1	0.00664	15469.1	0.00415
												242.454	0.00962	61876.2	0.00661	15485.1	0.00413
												242.705	0.00962	61940.2	0.00657	15501.1	0.00411
												242.955	0.00961	62004.3	0.00654	15517.1	0.00409
												243.205	0.0096	62068.3	0.0065	15533.1	0.00406
												243.455	0.0096	62132.4	0.00647	15549.1	0.00404
												243.706	0.00959	62196.5	0.00644	15565.1	0.00402
												243.956	0.00958	62260.5	0.0064	15581.1	0.004
												244.206	0.00958	62324.6	0.00637	15597.2	0.00398
												244.456	0.00957	62388.6	0.00634	15613.2	0.00396
												244.706	0.00956	62452.7	0.0063	15629.2	0.00394
												244.957	0.00955	62516.7	0.00627	15645.2	0.00392
												245.207	0.00955	62580.8	0.00624	15661.2	0.0039
												245.457	0.00954	62644.8	0.00621	15677.2	0.00388
												245.707	0.00953	62708.9	0.00617	15693.2	0.00386
												245.957	0.00953	62772.9	0.00614	15709.3	0.00384
												246.208	0.00952	62837	0.00611	15725.3	0.00382
												246.458	0.00951	62901	0.00607	15741.3	0.0038
												246.708	0.00951	62965.1	0.00604	15757.3	0.00378
												246.958	0.0095	63029.2	0.00601	15773.3	0.00376
												247.208	0.00949	63093.2	0.00598	15789.3	0.00374
												247.459	0.00949	63157.3	0.00594	15805.3	0.00372
												247.709	0.00948	63221.3	0.00591	15821.3	0.0037
												247.959	0.00947	63285.4	0.00588	15837.4	0.00368
												248.209	0.00947	63349.4	0.00585	15853.4	0.00366
												248.46	0.00946	63413.5	0.00581	15869.4	0.00364
												249.961	0.00942	63990	0.00553	15997.5	0.00348

## Sheet: Fig. 3
	Fig. 3a (Apixaban 100 nM)																			Fig. 3b (Apixaban 2000 nM)
	Concentration (µg/mL)	TPH (RFU/min)										Concentration (µg/mL)	TPH (RFU/min)							Concentration (µg/mL)	TPH (RFU/min)										Concentration (µg/mL)	TPH (RFU/min)
		RDR2_2					HI_8						AA								RDR2_2					HI_8						AA
	0	398.333	407.083	313.75	241.667	312.5	305.833	397.5	320.833	265	298.125	0	376.25	395.625	309.167	265	293.125			0	5.41667	6.25	5	6.25	5.83333	4.58333	10	6.25	5.41667	4.58333	0	5.83333	8.75	6.25	10.8333	4.58333
	0.04			643.75	685	741.25			630.417	582.917	686.25	0.04				256.25	306.875			0.04			146.875	246.875	198.75			80	70	72.5	0.04				5.83333	5.41667
	0.4			1090.42	1152.5	1178.33			900.417	837.5	945	0.2			325					0.4			969.167	910	983.75			182.5	174.583	180.417	0.4				6.25	4.58333
	3.125		1302.5		1274.17	1267.92		1056.25		949.583	986.667	0.4				280.417	376.25			3.125		1263.75		1174.17	1147.92		245.833		218.75	231.667	3.125				5.41667	4.58333
	4			1275					1054.58			1.3			617.083					4			1157.08					235			8			23.3333
	6.25		1336.25					1065.83				3.125				713.75	877.917			6.25		1315					235				8.33		8.33333
	12.5	1195.83	1396.25				845.417	1099.58				8			1280.42					12.5	1036.67	1320				204.583	210				25		98.3333		72.5	43.3333
	25	1267.5			1340.83	1411.25	823.75			812.5	870.417	8.33		1270.42						25	1118.75			1273.75	1250.42	218.75			190.417	210	37.5	184.167
	50	1471.46			1510.42	1530	748.75			821.25	796.25	25		1327.92		1190.83	1277.5			50	1222.5			1304.58	1391.25	340			402.5	342.5	48			277.083
												37.5	1100.42																		50				208.75	200
												50				1287.5	1296.25														75	682.083	852.083
												75	1163.33	1445.42																	150	884.583
												150	1277.08																		288			1144.58
	Fig. 3c (Rivaroxaban 100 nM)																			Fig. 3d (Rivaroxaban 2000 nM)
	Concentration (µg/mL)	TPH (RFU/min)								Concentration (µg/mL)	TPH (RFU/min)									Concentration (µg/mL)	TPH (RFU/min)								Concentration (µg/mL)	TPH (RFU/min)
		RDR2_2				HI_8					AA										RDR2_2				HI_8					AA
	0	270.417	273.75	185	178.75	242.5	207.083	191.25	190	0	252.917	262.917	193.75	186.25						0	5.41667	9.16667	5.41667	5	6.66667	12.0833	5.83333	5	0	6.66667	7.5	5.83333	4.58333
	0.04			497.5	558.75			472.5	473.75	0.04				195.833						0.04			76.25	104.583			18.75	20.8333	0.04				5
	0.4			1081.25	1096.25			717.5	770.833	0.2			202.083							0.4			686.25	769.583			107.5	117.5	0.4				5.41667
	3.125		1311.67		1220.42		943.75		857.5	0.4				210						3.125		1152.5		1067.92		178.75		171.25	3.125				3.75
	4			1234.58				935		1.3			306.667							4			1045				171.667		8			5.83333
	6.25		1343.75				923.75			3.125				485						6.25		1178.33				176.667			8.33		11.25
	12.5	1158.75	1395			710	941.25			8			1241.67							12.5	941.667	1186.25			205.833	166.667			25		6.66667		5.41667
	25	1251.25			1330.83	708.333			730	8.33		1291.25								25	1045.42			1074.58	169.167			144.583	37.5	32.0833
	50	1450			1490.83	745			790	25		1365.83		1271.25						50	1092.08			1134.17	201.25			214.375	48			66.25
										37.5	1158.75																		50				32.5
										50				1312.92															75	645.833	232.5
										75	1155.83	1420.83																	150	958.75
										150	1257.5																		288			1139.17
	NPP TPH (RFU/min)
	1187.92	1298.75	1112.08	1198.75	1303.75	1133.75	1100	1217.08	1078.33	1072.5	1187.5	1083.33	1153.75	1297.5	1124.17	1017.5	1001.67	1057.08	1152.92	1146.25	1202.5

## Sheet: Fig. 4
	Fig. 4b
	Bleeding time (sec)
	Control	Apixaban 4 mg/kg	Apixaban+RDR2_2	Apixaban+HI_8	Apixaban+FXa	Apixaban+AA 5mg/kg	Apixaban+AA 25 mg/kg
	131	1680	187	323	1737	1800	1654
	84	1755	524	233	1576	1700	1713
	86	1790	1315	561	1778	1557	1626
	71	1692	203	1123	1377	1043
	452	1677	280	780	1711	1635
	135	1790			1348
	252	1462			1713
	212	1455			1653
	137	985
	105	1127
	176	1509
		1317
		1119
		1019
		1573
		1346
		1614
	Fig. 4c
	Blood loss (µL/mouse)
	Control	Apixaban 4 mg/kg	Apixaban+RDR2_2	Apixaban+HI_8	Apixaban+FXa	Apixaban+AA 5mg/kg	Apixaban+AA 25 mg/kg
	4.3	448	15	8	415	438	455
	4.3	611	12	6	151	302	591
	7	389	14	10	208	67	347
	2	193	6	12	256	15
	12	552	5	24	268	394
	17	111			85
	20	616			363
	8.5	524			187
	3.5	195
	4	21
	10	399
		239
		24
		259
		906
		174
		417
	Fig. 4d
		Observation time (min)
	Apixaban+AA 25 mg/kg	0	3.25		4.55	8.85		9.98333	30
		0	2		2.16667	3.48333		4.76667	30
		0	1.41667		2.85	4.58333		6.05	30
	Apixaban+AA 5 mg/kg	0	30
		0	2.46667		2.93333	4.86667		6.06667	30
		0	1.5		2.36667	3.26667		3.93333	5.68333		6.3	7.13333		7.4	7.48333		9.11667	30
		0	1.95		4.18333	6.25		6.61667	6.86667		9.81667	10.1333		12.1833	12.9		14.2167	15.2833		16.7333	21.9		23.1167	25.15		26.1833	30
		0	2.98333		5.73333	30
	Apixaban+FXa	0	4.86667		5.91667	30
		0	2.58333		3.66667	5.8		6.25	14.5833		15.3833	28.6
		0	2.23333		2.6	30
		0	1.83333		2.6	2.68333		3.06667	4.3		5.11667	6.25		7.75	8.78333		9.3	10.25		12.0833	15.05		15.25	22.6667		23.7	30
		0	1.63333		2.7	4.81667		5.23333	30
		0	0.96667		2.88333	3.75		4.26667	5.25		5.3	6.33333		6.73333	7.35		8.2	9.36667		11.3167	11.7833		12.2333	13.7667		13.8667	16.6		16.85	19.1833		19.35	21.2333		21.3167	25.3333		25.8	30
		0	2.13333		3.31667	7.95		8.21667	30
		0	7.5		8.43333	17.1		17.3333	20.45		20.6667	24.1833		25.25	30
	Apixaban+HI_8	0	1.43333		2.3	4		4.91667	5.43333		6.25	6.88333		7.05	7.16667		8.6	9.06667		23.0167	23.5333
		0	1.33333		3.21667	3.78333		4.16667	4.41667		5.41667	5.88333		6.18333	6.33333		7.96667	8.33333		9.1	9.5		13.2833	13.3333		15.45	14.8		17.5667	17.8		20.6667	21.05		23	23.3333
		0	1.33333		2.83333	4.81667		7.8	8.58333		11.75	12.5833		15.2	15.45		19.5	20.3333		21.9167	22.6667		24.5	24.9167		25.5	26		26.3333	27		29	30
		0	2.03333		3.11667	4.73333		5.91667	7.5		8.45	9.71667		11.1333	11.9167		12.9167	13.9833		15.0833	16.2667		17.5	18.6667		19.1667	21.2333		21.6667	23.1		23.75	25.0833		25.7333	27.0833		28.1667	30
		0	1.41667		2.31667	3.93333		6.16667	7.85		9.58333	11.05		11.4667	12.1667		12.9167	13.6833		14.2667	14.6167		15.25	16.35		18.35	19.1833		21.05	21.6167		23.8333	24.3167		25.95	27.6667		29.75	30
	Apixaban+RDR2_2	0	2.16667		3.25	3.58333		5.5	5.86667		15.3	15.55
		0	1.48333		1.65	1.73333		1.75	2.95		4.13333	5.03333		6.53333	6.66667		8.43333	9.33333		12.05	12.6333		14.6667	15.25		17.3	17.8833		19.55	20.1833		22.0833	22.5		23.9167	24.3667		25.8833	26.4167		28.5	28.75
		0	1.63333		2.88333	3.33333		4.08333	4.86667		5.76667	6.5		6.86667	7.16667		9.05	9.66667		10.3	11.6667		12.3333	13.3333		13.75	15.8333		16.55	18.3333		18.8333	30
		0	1.85		4.66667	4.9		8.83333	9.01667		17.2167	18.3333
		0	0.95		2.21667	2.66667		5.81667	6.45		7.03333	7.8		9.16667	9.7		11.25	11.6333		13.4833	13.8333		15.8	16.0333		23.0333	23.4
	Apixaban 4 mg/kg	0	2.21667		4.21667	30
		0	2.26667		3.01667	30
		0	2.58333		2.75	30
		0	1.53333		3.33333	30
		0	1.96667		4.01667	30
		0	1.83333		2	30
		0	1.01667		1.3	1.5		2.5	5		7.83333	10.1667		11.6833	30
		0	1.41667		2.56667	4.23333		6.48333	8.18333		9.2	9.76667		11.1	30
		0	1.71667		2.18333	2.58333		3.76667	5.11667		6.68333	6.83333		7.43333	7.71667		8.1	8.33333		11.3833	12.5		14.5833	14.6667		15.3667	17.0333		18.2333	20.1667		21.2333	21.9667		23.25	30
		0	1.7		3.15	4.23333		7.65	9.2		11.1833	13.45		15.45	22.0167		22.6	23.0167		23.55	26.25		27.25	27.5		27.75	30
		0	1.5		1.61667	1.83333		2.08333	2.3		4.08333	4.83333		5.36667	9.65		11.45	11.7167		12.0833	30
		0	1.83333		2.25	3.33333		4.03333	5.81667		6.05	6.88333		7.78333	9.01667		10.3833	10.8333		12.1167	12.3167		12.3833	13.6667		16.75	30
		0	1.66667		1.85	2.18333		2.26667	2.53333		2.85	6.68333		7.8	9.28333		12.0667	12.85		13.4333	14.3833		14.7167	16.0667		17.7833	19.9833		21.9333	22.6		23.2833	26.0833		26.9333	27.3333		27.8333	29		29.25	30
		0	2.91667		6.45	17.6667		22.3333	23.7667		28.5833	30
		0	1.8		4.28333	6.43333		7.31667	7.41667		7.83333	30
		0	1.73333		2.5	3.16667		3.56667	5.66667		8.25	11.2167		12.7	16.7667		16.9833	17.0667		17.25	23.4833		23.8333	24.6667		26.25	30
		0	2.23333		2.91667	4.4		4.78333	6.23333		6.31667	7.28333		7.78333	8.15		8.91667	18.5		18.7333	30
	Control	0	1.63333		7.33333	7.88333
		0	1.4
		0	1.43333
		0	1.18333
		0	1.45		2.78333	3.2		17.75	17.9333		21.4333	22.3		23.85	26.6333		28.1667	30
		0	1.7		4.21667	4.76667
		0	1.45		8.78333	9.13333		11.1667	11.4167		13.4167	13.8		16.45	16.9167		21.1667	21.5		24.5833	25.0833		28.6667	29.1333
		0	1.3		4.23333	4.5		5.05	5.46667		11	12.55
		0	1.61667		3.11667	3.26667		4.08333	4.6
		0	1.31667		2.96667	3.16667		4.26667	4.5
		0	1.55		2.36667	2.93333		3.4	3.88333		11.3167	11.65

## Sheet: Fig. 5
	Fig. 5
	FXa (nM)	TFPI activity (U/mL)
		WT			RDR2_2			HI_8			AA
	0	1.06471	1.19846	1.08629	1.08856	1.14553	1.17811	1.34156	1.10847	1.17164	1.06297	1.15125	1.1591
	4		1.19063	1.0014		1.0708	0.96379		1.04229	0.93112		0.86341	0.63488
	20	1.09911	1.05464	0.7948	0.94938	0.94185	0.80361	0.99283	0.99787	0.65835	0.3727	0.23907	0.14411

## Sheet: Supplementary Fig. 3
	Supplementary Fig. 3
	Concentration (µg/mL)	Rate (OD/min)	Concentration (µg/mL)	Rate (OD/min)
		FXa		RDR2_1	RDR2_2	RDR2_3	RDR2_4	RDR2_5	RDR2_6	RDR2_7	RDR2_8	RDR2_9	HI_8
	1.11111	0.40664	100		0.40309	-0.00109	0.32836	0.006	0.25855	0.23509	0.04091	0.18273
	0.37037	0.19718	33.3333		0.22527	0.00109	0.162	0.00327	0.15927	0.12709	0.01636	0.07255
	0.12346	0.08373	11.1111		0.13745	0	0.09655	0.000545455	0.07145	0.04364	0.00545	0.03382	0.41291
	0.04115	0.03436	3.7037		0.05727	0	0.03873	0	0.02836	0.01636	0.00273	0.01309	0.27982
	0.01372	0.01718	1.23457	0.348	0.02345	0.00109	0.01364	0	-0.00382	0.00655	0.00164	0.00436	0.12709
			0.41152	0.18164	0.00982	-0.000545455	0.006	-0.000545455	0.00382	0.00218	0.00109	0.00164	0.05182
			0.13717	0.09927	0.00436	0	0.00273	-0.00109	0.00273	0.00164	0	0.000545455	0.02127

## Sheet: Supplementary Fig. 4
	Supplementary Fig. 4
	Apixaban (nM)	Vi/Vo
		FXa	RDR2_1	RDR2_2	RDR2_4	RDR2_6	RDR2_7	RDR2_9	HI_8
	1000	0	0.02836	0.57806	0.0618	0.10977	0.01723	0.8248	0.17156
	250	0.01822	0.00943	0.78129	0.1856	0.34138	0.06038	0.8248	0.4285
	62.5	0.03033	0.02836	1	0.701	0.81712	0.14651	0.8762	0.7428
	15.625	0.07278	0.04722	1	1.0412	0.95126	0.2845	0.8866	0.9285
	3.90625	0.18178	0.12262	0.9218	1.134	1.01207	0.5603	0.9484	0.97145
	0.97656	0.81211	0.58492	0.9218	1.134	1.01207	0.83626	0.9484	0.95731
	0.24414	1.01211	0.82065	0.9609	1.10301	1.07311	0.9224	1.01021	0.95731
	0	1	1	1	1	1	1	1	1

## Sheet: Supplementary Fig. 9
	Supplementary Fig. 9a
	Bleeding time (sec)
	Control	Apixaban 2 mg/kg	Apixaban 4 mg/kg
	131	1614	1680
	84	1245	1755
	86	924	1790
	71	1790	1692
		597	1677
		1004	1790
	Supplementary Fig. 9b
	Blood loss (µL/mouse)
	Control	Apixaban 2 mg/kg	Apixaban 4 mg/kg
	4.3	166	448
	4.3	63	611
	7	18	389
	2	273	193
		33	552
		193	111
	Supplementary Fig. 9c
		Time after bleeding starts (min)
	Apixaban 4 mg/kg	0	2.21667		4.21667	30
		0	2.26667		3.01667	30
		0	2.58333		2.75	30
		0	1.53333		3.33333	30
		0	1.96667		4.01667	30
		0	1.83333		2	30
	Apixaban 2 mg/kg	0	2.96667		6.06667	30
		0	1.41667		4.03333	4.21667		5.95	8.2		10.2833	10.8833		11.7667	12.4167		14.35	30
		0	1.48333		3.56667	4.31667		4.66667	6.1		9.83333	10.2		10.45	12.05		13.4167	22.0333		26.6667	27.2667		29.45	30
		0	4.8		4.96667	30
		0	2.28333		7.68333	8.16667		12.2333	13.95		14.7833	15.0667		18.6167	18.8667		18.9667	20.0167		22.2167	23.0167		24.9167	27.25		29.25	30
		0	1.46667		3.86667	4.86667		6.08333	6.83333		8.13333	8.8		10.25	10.9333		12.3	12.5333		14.5833	26.3667		26.7333	26.8833
	Control	0	1.63333		7.33333	7.88333
		0	1.4
		0	1.43333
		0	1.18333
